# Supplementary material for: Production of Sitobion avenae-resistant Triticum aestivum cvs using laccase as RNAi target and its systemic movement in wheat post dsRNA spray
Source: PLoS One. 2023 May 10;18(5):e0284888. doi: 10.1371/journal.pone.0284888 (PMC10171587; doi:10.1371/journal.pone.0284888)
Supplement: S2 File — CT values were plotted against the log of sample quantity. (XLSX) [file pone.0284888.s002.xlsx]

## Sheet: Sheet1
Laccase Primers efficiency
	Tube	Ct 1	Ct 2	Ct3	Average CT	Quantity	Log Sample
	A	23.4	23.37	23.385	23.385	1	0
	B	26.485	26.48	26.49	26.485	0.1	-1
	C	29.45	29.44	29.495	29.4617	0.01	-2
	D	32.64	32.59	32.63	32.62	0.001	-3
	E	35.87	35.88	35.875	35.875	0.0001	-4
				Dilution Factor		10
						Slope	-3.1115
						R Squared	0.999749
						% Effi	109.599
